# Supplementary material for: Conversational AI in Cognitive and Social Training for People with Dementia: A Systematic Review
Source: Healthcare (Basel). 2026 Jul 14;14(14):2106. doi: 10.3390/healthcare14142106 (PMC13410334; doi:10.3390/healthcare14142106)
Supplement: Supplementary file 1 [file healthcare-14-02106-s001.zip]

Archive with 2 entries (2 files):
- Supplementary S1- PRISMA 2020 Checklist.pdf
- Supplementary S2 - Full Search Strategy.pdf
